# Supplementary material for: Metabonomics and Transcriptomic Analysis of Free Fatty Acid Synthesis in Seedless and Tenera Oil Palm
Source: Int J Mol Sci. 2024 Jan 30;25(3):1686. doi: 10.3390/ijms25031686 (PMC10855455; doi:10.3390/ijms25031686)
Supplement: Supplementary file 1 [file ijms-25-01686-s001.zip]

Archive with 1 entries (1 files):
- ijms-2822011-supplementary.pdf
